# Supplementary material for: Histological Analysis of a Mouse Model of the 22q11.2 Microdeletion Syndrome
Source: Biomolecules. 2023 Apr 27;13(5):763. doi: 10.3390/biom13050763 (PMC10216591; doi:10.3390/biom13050763)
Supplement: Supplementary file 1 [file biomolecules-13-00763-s001.zip]

Archive with 1 entries (1 files):
- biomolecules-2363633-supplementary.pdf
